# Supplementary material for: Corticotropin Releasing Factor-Induced CREB Activation in Striatal Neurons Occurs via a Novel Gβγ Signaling Pathway
Source: PLoS One. 2011 Mar 23;6(3):e18114. doi: 10.1371/journal.pone.0018114 (PMC3063246; doi:10.1371/journal.pone.0018114)
Supplement: Table S1 — List of inhibitors used in this study [31] , [32], [36], [37], [71], [73]–[88] . (XLSX) [file pone.0018114.s002.xlsx]

## Sheet: Sheet1
Inhibitor	Target (notes)	Concentration	Reference
Astressin	CRFR1 (Ki = 1.6 - 2 nM); CRFR2 (Ki = 1.5 - 2.8 nM)	50 nM	[73]
CP-154,526	CRFR1 (Ki = 2.7 nM); CRFR2 (Ki > 10000 nM)	100 nM	[74]
Antisauvagine-30	CRFR1 (Kd =153.6 nM); CRFR2 (Kd = 1.4 nM)	100 nM	[75]
K41498	CRFR1 (Ki = 425 nM); CRFR2 (Ki = 0.62 - 0.66 nM)	10 nM	[76]
H89	PKA (IC50 = 135 nM); ROCK-II, PKB, MAPKAP (IC50 > 270 nM)	2 mM	[31,32]
PKI, 14-22 amide	PKA (Ki = 36 nM)	1 mM	[77-79]
KT5720	PKA	1 mM	[80]
cAMPS-Rp	PKA (EC50 = 11 - 16 mM)	10 mM	[21,80]
SQ22536	AC	90 mM	[33]
IBMX	PDE	75 mM	[82]
KN-93	CaMK (2 mM blocks depolarization-induced CREB phosphorylation)	2 mM	[36]
U0126	MEK (specific for MAPK signaling < 10 mM)	10 mM	[31,71]
PD98059	MEK (specific for MAPK signaling < 50 mM)	25 mM	[31,71]
BAPTA-AM	Calcium (5 mM prevents mGluR1/5 mediated calcium transienst)	5 mM	unpublished observations
Nifedipine	L-type Calcium Channel (5 mM prevents depolarization-induced pCREB)	5 mM	[71]
10-DEBC	Akt/PKB (IC50 = 2 - 6 mM)	5 mM	[83]
K252a	Tyrosine Kinase (100 nM prevents BDNF-induced NFAT activation)	100 nM	[84]
XRP44X	Ras (IC50 = 10 - 20 nM)	2 mM	[85]
GW-5074	c-Raf (1 mM blocks ISO-induced pCREB in striatal neurons)	1 mM	unpublished observations
H-1152	ROCK	500 nM	[86]
Wortmannin	PI3K (100 nM inhibits PI3K)	500 nM	[31]
Gallein	Gbg (10 mM inhibits PI3K and Rac1 activation)	75 mM	[37]
M119	Gbg (10 mM inhibits PI3K and Rac1 activation)	5 mM	[37]
Pertussis Toxin	Gai/o	500 ng/mL	[71]
Cholera Toxin	Gas	500 ng/mL	[87,88]
